# Supplementary material for: Assessment of the Effectiveness of Zone 1-Landing Hybrid TEVAR by Comparing Its Outcomes with Those of Zone 2-Landing Hybrid TEVAR
Source: J Clin Med. 2023 Aug 16;12(16):5326. doi: 10.3390/jcm12165326 (PMC10455504; doi:10.3390/jcm12165326)
Supplement: Supplementary file 1 [file jcm-12-05326-s001.zip]

Archive with 1 entries (1 files):
- jcm-2516736-supplementary.pdf
